# Supplementary material for: Risk assessment of debris flow disaster based on the cloud model—Probability fusion method
Source: PLoS One. 2023 Feb 2;18(2):e0281039. doi: 10.1371/journal.pone.0281039 (PMC9894451; doi:10.1371/journal.pone.0281039)
Supplement: S1 Table — (XLSX) [file pone.0281039.s001.xlsx]

## Sheet: Sheet1
0.354617	0.354617	1	0.354617	35.4617		0.179539	0.179539	1	0.179539	17.9539		0.160293	0.160293	1	0.160293	16.0293		0.104821	0.104821	1	0.104821	10.4821		0.128626	0.128626	1	0.128626	12.8626		0.048724	0.048724	1	0.048724	4.8724
0.350183	0.7048	2	0.3524	35.24		0.208537	0.388077	2	0.194038	19.4038		0.1743	0.334593	2	0.167296	16.7296		0.102771	0.207592	2	0.103796	10.3796		0.127138	0.255764	2	0.127882	12.7882		0.0516129	0.100337	2	0.0501685	5.01685
0.348503	1.0533	3	0.351101	35.1101		0.226129	0.614205	3	0.204735	20.4735		0.165109	0.499702	3	0.166567	16.6567		0.110992	0.318584	3	0.106195	10.6195		0.111699	0.367463	3	0.122488	12.2488		0.0656125	0.165949	3	0.0553165	5.53165
0.350344	1.40365	4	0.350912	35.0912		0.214461	0.828666	4	0.207167	20.7167		0.177294	0.676996	4	0.169249	16.9249		0.0834651	0.402049	4	0.100512	10.0512		0.121645	0.489108	4	0.122277	12.2277		0.0656926	0.231642	4	0.0579105	5.79105
0.346854	1.7505	5	0.3501	35.01		0.188198	1.01686	5	0.203373	20.3373		0.174519	0.851515	5	0.170303	17.0303		0.108216	0.510265	5	0.102053	10.2053		0.116751	0.605859	5	0.121172	12.1172		0.0565313	0.288173	5	0.0576347	5.76347
0.347257	2.09776	6	0.349626	34.9626		0.197989	1.21485	6	0.202476	20.2476		0.170298	1.02181	6	0.170302	17.0302		0.0982875	0.608553	6	0.101425	10.1425		0.122171	0.72803	6	0.121338	12.1338		0.0631551	0.351328	6	0.0585547	5.85547
0.356453	2.45421	7	0.350601	35.0601		0.203026	1.41788	7	0.202554	20.2554		0.160105	1.18192	7	0.168846	16.8846		0.0790889	0.687641	7	0.0982345	9.82345		0.118546	0.846576	7	0.120939	12.0939		0.0653401	0.416669	7	0.0595241	5.95241
0.356613	2.81082	8	0.351353	35.1353		0.231602	1.64948	8	0.206185	20.6185		0.180289	1.36221	8	0.170276	17.0276		0.0849142	0.772556	8	0.0965694	9.65694		0.118944	0.96552	8	0.12069	12.069		0.0605986	0.477267	8	0.0596584	5.96584
0.352289	3.16311	9	0.351457	35.1457		0.186331	1.83581	9	0.203979	20.3979		0.162393	1.5246	9	0.1694	16.94		0.102646	0.875202	9	0.0972446	9.72446		0.113187	1.07871	9	0.119856	11.9856		0.0550384	0.532306	9	0.0591451	5.91451
0.346437	3.50955	10	0.350955	35.0955		0.224684	2.0605	10	0.20605	20.605		0.179441	1.70404	10	0.170404	17.0404		0.104137	0.979339	10	0.0979339	9.79339		0.115021	1.19373	10	0.119373	11.9373		0.055656	0.587962	10	0.0587962	5.87962
0.348424	3.85797	11	0.350725	35.0725		0.213122	2.27362	11	0.206692	20.6692		0.161319	1.86536	11	0.169578	16.9578		0.0790507	1.05839	11	0.0962172	9.62172		0.109251	1.30298	11	0.118453	11.8453		0.0562692	0.644231	11	0.0585664	5.85664
0.349768	4.20774	12	0.350645	35.0645		0.198393	2.47201	12	0.206001	20.6001		0.165192	2.03055	12	0.169213	16.9213		0.0921259	1.15052	12	0.0958763	9.58763		0.131438	1.43442	12	0.119535	11.9535		0.0607084	0.704939	12	0.0587449	5.87449
0.355081	4.56282	13	0.350986	35.0986		0.188225	2.66023	13	0.204633	20.4633		0.157795	2.18835	13	0.168334	16.8334		0.0831577	1.23367	13	0.0948979	9.48979		0.124806	1.55922	13	0.11994	11.994		0.056755	0.761694	13	0.0585918	5.85918
0.345934	4.90876	14	0.350625	35.0625		0.201244	2.86148	14	0.204391	20.4391		0.172085	2.36043	14	0.168602	16.8602		0.108329	1.342	14	0.0958573	9.58573		0.131658	1.69088	14	0.120777	12.0777		0.0657915	0.827486	14	0.0591061	5.91061
0.346247	5.255	15	0.350334	35.0334		0.204194	3.06567	15	0.204378	20.4378		0.160203	2.52063	15	0.168042	16.8042		0.0867802	1.42878	15	0.0952522	9.52522		0.112764	1.80364	15	0.120243	12.0243		0.054712	0.882198	15	0.0588132	5.88132
0.347677	5.60268	16	0.350168	35.0168		0.184367	3.25004	16	0.203127	20.3127		0.156697	2.67733	16	0.167333	16.7333		0.105998	1.53478	16	0.0959238	9.59238		0.131375	1.93502	16	0.120939	12.0939		0.0544218	0.936619	16	0.0585387	5.85387
0.353128	5.95581	17	0.350342	35.0342		0.21009	3.46013	17	0.203537	20.3537		0.174233	2.85156	17	0.167739	16.7739		0.0846167	1.6194	17	0.0952587	9.52587		0.128269	2.06329	17	0.12137	12.137		0.064729	1.00135	17	0.0589028	5.89028
0.354066	6.30987	18	0.350549	35.0549		0.190159	3.65029	18	0.202794	20.2794		0.164517	3.01608	18	0.16756	16.756		0.106732	1.72613	18	0.0958961	9.58961		0.122931	2.18622	18	0.121457	12.1457		0.0582425	1.05959	18	0.0588662	5.88662
0.353112	6.66299	19	0.350684	35.0684		0.198851	3.84914	19	0.202586	20.2586		0.172615	3.1887	19	0.167826	16.7826		0.0820561	1.80819	19	0.0951677	9.51677		0.119557	2.30578	19	0.121357	12.1357		0.0620158	1.12161	19	0.0590319	5.90319
0.350878	7.01386	20	0.350693	35.0693		0.209733	4.05887	20	0.202944	20.2944		0.165459	3.35415	20	0.167708	16.7708		0.10248	1.91067	20	0.0955333	9.55333		0.115075	2.42085	20	0.121043	12.1043		0.050458	1.17206	20	0.0586032	5.86032
0.351969	7.36583	21	0.350754	35.0754		0.191565	4.25044	21	0.202402	20.2402		0.171755	3.52591	21	0.1679	16.79		0.0764548	1.98712	21	0.0946248	9.46248		0.127219	2.54807	21	0.121337	12.1337		0.0565359	1.2286	21	0.0585048	5.85048
0.349123	7.71496	22	0.35068	35.068		0.193684	4.44412	22	0.202006	20.2006		0.156092	3.682	22	0.167364	16.7364		0.0982997	2.08542	22	0.0947918	9.47918		0.114364	2.66243	22	0.12102	12.102		0.0495301	1.27813	22	0.0580968	5.80968
0.354213	8.06917	23	0.350833	35.0833		0.211604	4.65572	23	0.202423	20.2423		0.179079	3.86108	23	0.167873	16.7873		0.0955999	2.18102	23	0.094827	9.4827		0.110324	2.77276	23	0.120555	12.0555		0.060425	1.33856	23	0.0581981	5.81981
0.347904	8.41707	24	0.350711	35.0711		0.192304	4.84803	24	0.202001	20.2001		0.176234	4.03731	24	0.168221	16.8221		0.0887866	2.26981	24	0.0945753	9.45753		0.127597	2.90036	24	0.120848	12.0848		0.0611712	1.39973	24	0.058322	5.8322
0.353555	8.77063	25	0.350825	35.0825		0.222975	5.071	25	0.20284	20.284		0.174819	4.21213	25	0.168485	16.8485		0.0829247	2.35273	25	0.0941093	9.41093		0.125236	3.02559	25	0.121024	12.1024		0.0651564	1.46488	25	0.0585953	5.85953
0.347842	9.11847	26	0.35071	35.071		0.231658	5.30266	26	0.203949	20.3949		0.176558	4.38869	26	0.168796	16.8796		0.103659	2.45639	26	0.0944766	9.44766		0.126317	3.15191	26	0.121227	12.1227		0.0603645	1.52525	26	0.0586634	5.86634
0.349942	9.46841	27	0.350682	35.0682		0.217811	5.52047	27	0.204462	20.4462		0.165444	4.55414	27	0.168672	16.8672		0.0805242	2.53691	27	0.0939598	9.39598		0.12452	3.27643	27	0.121349	12.1349		0.0609204	1.58617	27	0.058747	5.8747
0.352861	9.82127	28	0.35076	35.076		0.196615	5.71709	28	0.204182	20.4182		0.171494	4.72563	28	0.168772	16.8772		0.0928194	2.62973	28	0.0939191	9.39191		0.119041	3.39547	28	0.121267	12.1267		0.063949	1.65012	28	0.0589328	5.89328
0.354616	10.1759	29	0.350893	35.0893		0.209792	5.92688	29	0.204375	20.4375		0.170414	4.89604	29	0.168829	16.8829		0.0757808	2.70551	29	0.0932936	9.32936		0.118346	3.51382	29	0.121166	12.1166		0.0568074	1.70692	29	0.0588595	5.88595
0.34668	10.5226	30	0.350752	35.0752		0.183663	6.11054	30	0.203685	20.3685		0.169239	5.06528	30	0.168843	16.8843		0.0819969	2.78751	30	0.0929171	9.29171		0.128796	3.64261	30	0.12142	12.142		0.056633	1.76356	30	0.0587853	5.87853
0.35631	10.8789	31	0.350932	35.0932		0.22747	6.33801	31	0.204452	20.4452		0.162645	5.22793	31	0.168643	16.8643		0.0926794	2.88019	31	0.0929094	9.29094		0.116545	3.75916	31	0.121263	12.1263		0.0630676	1.82663	31	0.0589234	5.89234
0.354565	11.2334	32	0.351045	35.1045		0.226007	6.56402	32	0.205126	20.5126		0.161961	5.38989	32	0.168434	16.8434		0.105307	2.9855	32	0.0932968	9.32968		0.128757	3.88791	32	0.121497	12.1497		0.063413	1.89004	32	0.0590637	5.90637
0.351285	11.5847	33	0.351052	35.1052		0.222612	6.78663	33	0.205656	20.5656		0.167211	5.5571	33	0.168397	16.8397		0.0803673	3.06587	33	0.092905	9.2905		0.128131	4.01605	33	0.121698	12.1698		0.0516715	1.94171	33	0.0588397	5.88397
0.350707	11.9354	34	0.351042	35.1042		0.192054	6.97869	34	0.205255	20.5255		0.161421	5.71852	34	0.168192	16.8192		0.101515	3.16738	34	0.0931583	9.31583		0.129684	4.14573	34	0.121933	12.1933		0.0486217	1.99033	34	0.0585392	5.85392
0.350831	12.2863	35	0.351036	35.1036		0.210356	7.18904	35	0.205401	20.5401		0.176334	5.89486	35	0.168424	16.8424		0.100043	3.26742	35	0.093355	9.3355		0.121168	4.2669	35	0.121911	12.1911		0.0491982	2.03953	35	0.0582723	5.82723
0.349237	12.6355	36	0.350986	35.0986		0.178986	7.36803	36	0.204667	20.4667		0.181032	6.07589	36	0.168775	16.8775		0.0765551	3.34398	36	0.0928883	9.28883		0.124363	4.39126	36	0.121979	12.1979		0.0507923	2.09032	36	0.0580645	5.80645
0.351532	12.987	37	0.351001	35.1001		0.20108	7.56911	37	0.20457	20.457		0.156308	6.23219	37	0.168438	16.8438		0.0928092	3.43679	37	0.0928862	9.28862		0.132107	4.52337	37	0.122253	12.2253		0.0513195	2.14164	37	0.0578822	5.78822
0.351557	13.3386	38	0.351016	35.1016		0.194906	7.76401	38	0.204316	20.4316		0.169384	6.40158	38	0.168463	16.8463		0.110071	3.54686	38	0.0933384	9.33384		0.119653	4.64302	38	0.122185	12.2185		0.0597309	2.20137	38	0.0579308	5.79308
0.355041	13.6936	39	0.351119	35.1119		0.18661	7.95062	39	0.203862	20.3862		0.157784	6.55936	39	0.168189	16.8189		0.079344	3.6262	39	0.0929796	9.29796		0.110221	4.75324	39	0.121878	12.1878		0.0486928	2.25006	39	0.057694	5.7694
0.354782	14.0484	40	0.35121	35.121		0.187558	8.13818	40	0.203455	20.3455		0.176273	6.73564	40	0.168391	16.8391		0.101908	3.72811	40	0.0932028	9.32028		0.13004	4.88328	40	0.122082	12.2082		0.0568894	2.30695	40	0.0576739	5.76739
0.353073	14.4015	41	0.351256	35.1256		0.20095	8.33913	41	0.203393	20.3393		0.181111	6.91675	41	0.168701	16.8701		0.0981638	3.82627	41	0.0933238	9.33238		0.124253	5.00753	41	0.122135	12.2135		0.0607045	2.36766	41	0.0577478	5.77478
0.350057	14.7515	42	0.351227	35.1227		0.18292	8.52205	42	0.202906	20.2906		0.157263	7.07401	42	0.168429	16.8429		0.096577	3.92285	42	0.0934012	9.34012		0.11747	5.125	42	0.122024	12.2024		0.0502713	2.41793	42	0.0575698	5.75698
0.354972	15.1065	43	0.351314	35.1314		0.210585	8.73264	43	0.203085	20.3085		0.179824	7.25383	43	0.168694	16.8694		0.0931585	4.01601	43	0.0933956	9.33956		0.13324	5.25824	43	0.122285	12.2285		0.0525161	2.47045	43	0.0574522	5.74522
0.351808	15.4583	44	0.351326	35.1326		0.203585	8.93622	44	0.203096	20.3096		0.156002	7.40984	44	0.168405	16.8405		0.0956351	4.11165	44	0.0934465	9.34465		0.114254	5.3725	44	0.122102	12.2102		0.0534974	2.52394	44	0.0573624	5.73624
0.34974	15.8081	45	0.35129	35.129		0.21593	9.15215	45	0.203381	20.3381		0.173216	7.58305	45	0.168512	16.8512		0.0905786	4.20222	45	0.0933828	9.33828		0.124775	5.49727	45	0.122162	12.2162		0.0513442	2.57529	45	0.0572286	5.72286
0.356419	16.1645	46	0.351402	35.1402		0.216146	9.3683	46	0.203659	20.3659		0.175799	7.75885	46	0.168671	16.8671		0.0780485	4.28027	46	0.0930494	9.30494		0.123609	5.62088	46	0.122193	12.2193		0.0541383	2.62943	46	0.0571614	5.71614
0.355703	16.5202	47	0.351493	35.1493		0.21278	9.58108	47	0.203853	20.3853		0.169344	7.92819	47	0.168685	16.8685		0.0857164	4.36599	47	0.0928934	9.28934		0.11826	5.73914	47	0.122109	12.2109		0.0629751	2.6924	47	0.0572851	5.72851
0.352004	16.8722	48	0.351504	35.1504		0.179594	9.76067	48	0.203347	20.3347		0.178427	8.10662	48	0.168888	16.8888		0.0954019	4.46139	48	0.0929456	9.29456		0.11224	5.85138	48	0.121904	12.1904		0.0536928	2.74609	48	0.0572103	5.72103
0.352825	17.225	49	0.351531	35.1531		0.181526	9.9422	49	0.202902	20.2902		0.17878	8.2854	49	0.16909	16.909		0.0979775	4.55937	49	0.0930483	9.30483		0.109364	5.96075	49	0.121648	12.1648		0.0625034	2.8086	49	0.0573183	5.73183
0.352423	17.5774	50	0.351549	35.1549		0.195284	10.1375	50	0.20275	20.275		0.171718	8.45712	50	0.169142	16.9142		0.108618	4.66799	50	0.0933597	9.33597		0.119092	6.07984	50	0.121597	12.1597		0.0583783	2.86698	50	0.0573395	5.73395
0.348117	17.9256	51	0.351481	35.1481		0.206873	10.3444	51	0.20283	20.283		0.159097	8.61622	51	0.168945	16.8945		0.110299	4.77829	51	0.0936919	9.36919		0.113269	6.19311	51	0.121433	12.1433		0.0584139	2.92539	51	0.0573606	5.73606
0.349179	18.2747	52	0.351437	35.1437		0.213653	10.558	52	0.203039	20.3039		0.161164	8.77738	52	0.168796	16.8796		0.0786695	4.85695	52	0.093403	9.3403		0.126576	6.31968	52	0.121532	12.1532		0.0616708	2.98706	52	0.0574435	5.74435
0.351105	18.6258	53	0.351431	35.1431		0.200112	10.7581	53	0.202983	20.2983		0.160242	8.93762	53	0.168634	16.8634		0.0989935	4.95595	53	0.0935085	9.35085		0.117845	6.43753	53	0.121463	12.1463		0.0624664	3.04953	53	0.0575382	5.75382
0.348375	18.9742	54	0.351374	35.1374		0.222734	10.9809	54	0.203349	20.3349		0.156613	9.09424	54	0.168412	16.8412		0.0968843	5.05283	54	0.093571	9.3571		0.129421	6.56695	54	0.12161	12.161		0.0648213	3.11435	54	0.0576731	5.76731
0.355344	19.3296	55	0.351447	35.1447		0.217159	11.198	55	0.2036	20.36		0.158297	9.25253	55	0.168228	16.8228		0.0922712	5.1451	55	0.0935473	9.35473		0.126784	6.69373	55	0.121704	12.1704		0.050704	3.16505	55	0.0575464	5.75464
0.34797	19.6775	56	0.351384	35.1384		0.230889	11.4289	56	0.204088	20.4088		0.171473	9.42401	56	0.168286	16.8286		0.0880656	5.23317	56	0.0934495	9.34495		0.122775	6.81651	56	0.121723	12.1723		0.0628449	3.2279	56	0.057641	5.7641
0.348324	20.0259	57	0.351331	35.1331		0.206899	11.6358	57	0.204137	20.4137		0.179831	9.60384	57	0.168488	16.8488		0.0923341	5.3255	57	0.0934299	9.34299		0.113091	6.9296	57	0.121572	12.1572		0.0516526	3.27955	57	0.057536	5.7536
0.347697	20.3735	58	0.351268	35.1268		0.195588	11.8314	58	0.203989	20.3989		0.164698	9.76854	58	0.168423	16.8423		0.0993258	5.42483	58	0.0935315	9.35315		0.132266	7.06187	58	0.121756	12.1756		0.0486828	3.32823	58	0.0573833	5.73833
0.348343	20.7219	59	0.351219	35.1219		0.183546	12.0149	59	0.203643	20.3643		0.166151	9.93469	59	0.168385	16.8385		0.109651	5.53448	59	0.0938047	9.38047		0.115265	7.17713	59	0.121646	12.1646		0.0505045	3.37874	59	0.0572667	5.72667
0.350705	21.0726	60	0.35121	35.121		0.211267	12.2262	60	0.20377	20.377		0.180987	10.1157	60	0.168595	16.8595		0.078508	5.61299	60	0.0935498	9.35498		0.13146	7.30859	60	0.12181	12.181		0.050622	3.42936	60	0.057156	5.7156
0.349291	21.4219	61	0.351178	35.1178		0.220475	12.4467	61	0.204044	20.4044		0.179984	10.2957	61	0.168781	16.8781		0.103859	5.71685	61	0.0937188	9.37188		0.114244	7.42283	61	0.121686	12.1686		0.0505216	3.47988	61	0.0570472	5.70472
0.356241	21.7781	62	0.35126	35.126		0.200981	12.6477	62	0.203994	20.3994		0.17303	10.4687	62	0.16885	16.885		0.0964551	5.8133	62	0.0937629	9.37629		0.117924	7.54076	62	0.121625	12.1625		0.0654582	3.54534	62	0.0571829	5.71829
0.350643	22.1288	63	0.35125	35.125		0.182733	12.8304	63	0.203657	20.3657		0.181089	10.6498	63	0.169044	16.9044		0.107953	5.92126	63	0.0939882	9.39882		0.110896	7.65166	63	0.121455	12.1455		0.053204	3.59854	63	0.0571197	5.71197
0.347857	22.4766	64	0.351197	35.1197		0.192369	13.0228	64	0.203481	20.3481		0.175362	10.8251	64	0.169143	16.9143		0.0789389	6.00019	64	0.093753	9.3753		0.124472	7.77613	64	0.121502	12.1502		0.0655956	3.66414	64	0.0572522	5.72522
0.356031	22.8327	65	0.351272	35.1272		0.18618	13.2089	65	0.203214	20.3214		0.164239	10.9894	65	0.169067	16.9067		0.0858133	6.08601	65	0.0936309	9.36309		0.113184	7.88931	65	0.121374	12.1374		0.0599587	3.7241	65	0.0572938	5.72938
0.356881	23.1895	66	0.351357	35.1357		0.193166	13.4021	66	0.203062	20.3062		0.172661	11.162	66	0.169122	16.9122		0.0771667	6.16317	66	0.0933814	9.33814		0.109853	7.99916	66	0.121199	12.1199		0.0642971	3.78839	66	0.0573999	5.73999
0.350741	23.5403	67	0.351347	35.1347		0.201893	13.604	67	0.203045	20.3045		0.161846	11.3239	67	0.169013	16.9013		0.0933554	6.25653	67	0.093381	9.3381		0.126513	8.12568	67	0.121279	12.1279		0.0549411	3.84334	67	0.0573632	5.73632
0.34702	23.8873	68	0.351284	35.1284		0.206669	13.8107	68	0.203098	20.3098		0.163174	11.4871	68	0.168927	16.8927		0.102808	6.35934	68	0.0935197	9.35197		0.117282	8.24296	68	0.12122	12.122		0.0525186	3.89585	68	0.057292	5.7292
0.348688	24.236	69	0.351246	35.1246		0.202844	14.0135	69	0.203094	20.3094		0.173121	11.6602	69	0.168988	16.8988		0.0854445	6.44478	69	0.0934026	9.34026		0.124976	8.36793	69	0.121274	12.1274		0.0516138	3.94747	69	0.0572097	5.72097
0.350399	24.5864	70	0.351234	35.1234		0.225772	14.2393	70	0.203418	20.3418		0.169182	11.8294	70	0.168991	16.8991		0.0833831	6.52817	70	0.0932595	9.32595		0.118177	8.48611	70	0.12123	12.123		0.0582465	4.00571	70	0.0572245	5.72245
0.352512	24.9389	71	0.351252	35.1252		0.20617	14.4455	71	0.203457	20.3457		0.166176	11.9955	71	0.168951	16.8951		0.0871725	6.61534	71	0.0931738	9.31738		0.124158	8.61027	71	0.121271	12.1271		0.0528687	4.05858	71	0.0571631	5.71631
0.348735	25.2876	72	0.351217	35.1217		0.229517	14.675	72	0.203819	20.3819		0.171116	12.1666	72	0.168981	16.8981		0.0915354	6.70687	72	0.093151	9.3151		0.109279	8.71955	72	0.121105	12.1105		0.0538073	4.11239	72	0.0571165	5.71165
0.352602	25.6402	73	0.351236	35.1236		0.212735	14.8877	73	0.203941	20.3941		0.17494	12.3416	73	0.169063	16.9063		0.1017	6.80857	73	0.0932681	9.32681		0.131116	8.85066	73	0.121242	12.1242		0.0484343	4.16082	73	0.0569976	5.69976
0.353833	25.9941	74	0.351271	35.1271		0.230288	15.118	74	0.204297	20.4297		0.170622	12.5122	74	0.169084	16.9084		0.0935614	6.90213	74	0.0932721	9.32721		0.128414	8.97908	74	0.121339	12.1339		0.059021	4.21985	74	0.0570249	5.70249
0.348276	26.3423	75	0.351231	35.1231		0.190956	15.309	75	0.204119	20.4119		0.169801	12.682	75	0.169093	16.9093		0.0890049	6.99114	75	0.0932152	9.32152		0.12707	9.10615	75	0.121415	12.1415		0.0659635	4.28581	75	0.0571441	5.71441
0.347092	26.6894	76	0.351177	35.1177		0.214842	15.5238	76	0.20426	20.426		0.170623	12.8526	76	0.169114	16.9114		0.107713	7.09885	76	0.093406	9.3406		0.128722	9.23487	76	0.121511	12.1511		0.0638773	4.34969	76	0.0572327	5.72327
0.349127	27.0386	77	0.35115	35.115		0.193609	15.7174	77	0.204122	20.4122		0.168767	13.0214	77	0.169109	16.9109		0.109851	7.2087	77	0.0936195	9.36195		0.118163	9.35303	77	0.121468	12.1468		0.0482935	4.39798	77	0.0571166	5.71166
0.349378	27.3879	78	0.351127	35.1127		0.214605	15.932	78	0.204256	20.4256		0.157668	13.1791	78	0.168962	16.8962		0.0977963	7.3065	78	0.0936731	9.36731		0.123911	9.47694	78	0.121499	12.1499		0.0598824	4.45786	78	0.0571521	5.71521
0.350574	27.7385	79	0.35112	35.112		0.215885	16.1479	79	0.204404	20.4404		0.17414	13.3532	79	0.169028	16.9028		0.0800444	7.38654	79	0.0935006	9.35006		0.122885	9.59983	79	0.121517	12.1517		0.054797	4.51266	79	0.0571223	5.71223
0.351524	28.09	80	0.351126	35.1126		0.181481	16.3294	80	0.204117	20.4117		0.181292	13.5345	80	0.169181	16.9181		0.0974398	7.48398	80	0.0935498	9.35498		0.121768	9.7216	80	0.12152	12.152		0.0502578	4.56292	80	0.0570365	5.70365
0.34673	28.4368	81	0.351071	35.1071		0.191728	16.5211	81	0.203964	20.3964		0.1647	13.6992	81	0.169126	16.9126		0.089023	7.57301	81	0.0934939	9.34939		0.115504	9.8371	81	0.121446	12.1446		0.0581571	4.62107	81	0.0570503	5.70503
0.348739	28.7855	82	0.351043	35.1043		0.190041	16.7111	82	0.203794	20.3794		0.180648	13.8798	82	0.169266	16.9266		0.110779	7.68379	82	0.0937047	9.37047		0.114855	9.95196	82	0.121365	12.1365		0.0558545	4.67693	82	0.0570357	5.70357
0.354852	29.1404	83	0.351089	35.1089		0.214387	16.9255	83	0.203922	20.3922		0.164491	14.0443	83	0.169209	16.9209		0.0855819	7.76937	83	0.0936069	9.36069		0.119842	10.0718	83	0.121347	12.1347		0.057718	4.73465	83	0.0570439	5.70439
0.34609	29.4865	84	0.351029	35.1029		0.224073	17.1496	84	0.204162	20.4162		0.178457	14.2228	84	0.169319	16.9319		0.100584	7.86995	84	0.0936899	9.36899		0.114341	10.1861	84	0.121264	12.1264		0.0645487	4.7992	84	0.0571333	5.71333
0.356304	29.8428	85	0.351091	35.1091		0.196648	17.3462	85	0.204074	20.4074		0.16729	14.3901	85	0.169295	16.9295		0.0944672	7.96442	85	0.0936991	9.36991		0.128509	10.3146	85	0.121349	12.1349		0.0509118	4.85011	85	0.0570601	5.70601
0.35405	30.1968	86	0.351126	35.1126		0.220569	17.5668	86	0.204265	20.4265		0.166223	14.5563	86	0.169259	16.9259		0.082233	8.04665	86	0.0935657	9.35657		0.132972	10.4476	86	0.121484	12.1484		0.0561924	4.9063	86	0.05705	5.705
0.351306	30.5481	87	0.351128	35.1128		0.214799	17.7816	87	0.204386	20.4386		0.161162	14.7175	87	0.169166	16.9166		0.0999844	8.14664	87	0.0936395	9.36395		0.109483	10.5571	87	0.121346	12.1346		0.0492393	4.95554	87	0.0569602	5.69602
0.352326	30.9004	88	0.351141	35.1141		0.178119	17.9597	88	0.204088	20.4088		0.158781	14.8763	88	0.169048	16.9048		0.0771262	8.22376	88	0.0934519	9.34519		0.121906	10.679	88	0.121352	12.1352		0.0551994	5.01074	88	0.0569402	5.69402
0.348452	31.2489	89	0.351111	35.1111		0.210785	18.1705	89	0.204163	20.4163		0.16352	15.0398	89	0.168986	16.8986		0.081919	8.30568	89	0.0933223	9.33223		0.110886	10.7899	89	0.121235	12.1235		0.0615176	5.07226	89	0.0569916	5.69916
0.350968	31.5999	90	0.35111	35.111		0.198969	18.3695	90	0.204105	20.4105		0.174309	15.2141	90	0.169045	16.9045		0.0769546	8.38264	90	0.0931404	9.31404		0.128451	10.9183	90	0.121315	12.1315		0.0499072	5.12216	90	0.0569129	5.69129
0.356692	31.9566	91	0.351171	35.1171		0.228001	18.5975	91	0.204368	20.4368		0.175776	15.3899	91	0.169119	16.9119		0.106982	8.48962	91	0.0932925	9.32925		0.133047	11.0514	91	0.121444	12.1444		0.0604963	5.18266	91	0.0569523	5.69523
0.351966	32.3085	92	0.35118	35.118		0.177814	18.7753	92	0.204079	20.4079		0.173473	15.5633	92	0.169167	16.9167		0.105363	8.59498	92	0.0934237	9.34237		0.110391	11.1618	92	0.121324	12.1324		0.0536329	5.23629	92	0.0569162	5.69162
0.351675	32.6602	93	0.351185	35.1185		0.20312	18.9784	93	0.204069	20.4069		0.155786	15.7191	93	0.169023	16.9023		0.079548	8.67453	93	0.0932745	9.32745		0.131824	11.2936	93	0.121437	12.1437		0.059226	5.29552	93	0.0569411	5.69411
0.348388	33.0086	94	0.351155	35.1155		0.20103	19.1795	94	0.204037	20.4037		0.177337	15.8965	94	0.169111	16.9111		0.090003	8.76453	94	0.0932397	9.32397		0.109193	11.4028	94	0.121306	12.1306		0.0509573	5.34648	94	0.0568774	5.68774
0.351309	33.3599	95	0.351157	35.1157		0.203036	19.3825	95	0.204026	20.4026		0.179383	16.0758	95	0.169219	16.9219		0.0796222	8.84416	95	0.0930964	9.30964		0.125546	11.5283	95	0.121351	12.1351		0.0562239	5.4027	95	0.0568705	5.68705
0.352843	33.7127	96	0.351174	35.1174		0.220001	19.6025	96	0.204193	20.4193		0.175468	16.2513	96	0.169284	16.9284		0.0957867	8.93994	96	0.0931244	9.31244		0.128	11.6563	96	0.12142	12.142		0.0483813	5.45108	96	0.0567821	5.67821
0.353469	34.0662	97	0.351198	35.1198		0.195441	19.7979	97	0.204102	20.4102		0.156635	16.4079	97	0.169154	16.9154		0.109284	9.04923	97	0.093291	9.3291		0.121869	11.7782	97	0.121425	12.1425		0.0523857	5.50347	97	0.0567368	5.67368
0.350249	34.4165	98	0.351188	35.1188		0.2208	20.0187	98	0.204273	20.4273		0.165312	16.5733	98	0.169115	16.9115		0.0844929	9.13372	98	0.0932012	9.32012		0.130497	11.9087	98	0.121517	12.1517		0.0530272	5.55649	98	0.0566989	5.66989
0.34993	34.7664	99	0.351176	35.1176		0.203609	20.2223	99	0.204266	20.4266		0.173746	16.747	99	0.169162	16.9162		0.110732	9.24445	99	0.0933783	9.33783		0.130832	12.0395	99	0.121612	12.1612		0.0576123	5.61411	99	0.0567081	5.67081
0.356975	35.1234	100	0.351234	35.1234		0.179713	20.4021	100	0.204021	20.4021		0.174397	16.9214	100	0.169214	16.9214		0.0878349	9.33229	100	0.0933229	9.33229		0.124124	12.1637	100	0.121637	12.1637		0.0521277	5.66623	100	0.0566623	5.66623
0.346187	35.4695	101	0.351184	35.1184		0.187399	20.5895	101	0.203856	20.3856		0.161332	17.0827	101	0.169136	16.9136		0.0827807	9.41507	101	0.0932185	9.32185		0.112134	12.2758	101	0.121543	12.1543		0.054553	5.72079	101	0.0566415	5.66415
0.355808	35.8254	102	0.351229	35.1229		0.217345	20.8068	102	0.203988	20.3988		0.16249	17.2452	102	0.169071	16.9071		0.0991399	9.51421	102	0.0932765	9.32765		0.114097	12.3899	102	0.12147	12.147		0.0619887	5.78278	102	0.0566939	5.66939
0.356127	36.1815	103	0.351276	35.1276		0.203726	21.0105	103	0.203986	20.3986		0.172936	17.4182	103	0.169108	16.9108		0.110141	9.62435	103	0.0934403	9.34403		0.113221	12.5031	103	0.12139	12.139		0.0558026	5.83858	103	0.0566852	5.66852
0.354797	36.5363	104	0.35131	35.131		0.186129	21.1967	104	0.203814	20.3814		0.16788	17.586	104	0.169096	16.9096		0.0975971	9.72194	104	0.0934802	9.34802		0.109774	12.6129	104	0.121278	12.1278		0.0491785	5.88776	104	0.056613	5.6613
0.346879	36.8832	105	0.351268	35.1268		0.196464	21.3931	105	0.203744	20.3744		0.171661	17.7577	105	0.169121	16.9121		0.0775942	9.79954	105	0.0933289	9.33289		0.111374	12.7243	105	0.121184	12.1184		0.055366	5.94312	105	0.0566012	5.66012
0.348732	37.2319	106	0.351244	35.1244		0.211071	21.6042	106	0.203813	20.3813		0.161646	17.9193	106	0.16905	16.905		0.0886828	9.88822	106	0.0932851	9.32851		0.123891	12.8482	106	0.121209	12.1209		0.0569292	6.00005	106	0.0566043	5.66043
0.349566	37.5815	107	0.351229	35.1229		0.18827	21.7925	107	0.203668	20.3668		0.160112	18.0795	107	0.168967	16.8967		0.0812686	9.96949	107	0.0931728	9.31728		0.131831	12.98	107	0.121308	12.1308		0.0634233	6.06347	107	0.056668	5.6668
0.353475	37.9349	108	0.351249	35.1249		0.21826	22.0107	108	0.203803	20.3803		0.176986	18.2564	108	0.169041	16.9041		0.0835948	10.0531	108	0.0930841	9.30841		0.117454	13.0974	108	0.121273	12.1273		0.053767	6.11724	108	0.0566411	5.66411
0.347309	38.2822	109	0.351213	35.1213		0.191073	22.2018	109	0.203686	20.3686		0.175364	18.4318	109	0.169099	16.9099		0.0771889	10.1303	109	0.0929383	9.29383		0.118834	13.2163	109	0.12125	12.125		0.0633579	6.1806	109	0.0567028	5.67028
0.353946	38.6362	110	0.351238	35.1238		0.228079	22.4299	110	0.203908	20.3908		0.179697	18.6115	110	0.169195	16.9195		0.10758	10.2379	110	0.0930714	9.30714		0.132929	13.3492	110	0.121356	12.1356		0.0586173	6.23922	110	0.0567202	5.67202
0.346971	38.9832	111	0.3512	35.12		0.192511	22.6224	111	0.203805	20.3805		0.158322	18.7698	111	0.169097	16.9097		0.1037	10.3416	111	0.0931671	9.31671		0.131976	13.4812	111	0.121452	12.1452		0.0491531	6.28837	111	0.056652	5.6652
0.35318	39.3363	112	0.351217	35.1217		0.219745	22.8421	112	0.203948	20.3948		0.160244	18.9301	112	0.169018	16.9018		0.0886651	10.4302	112	0.0931269	9.31269		0.125369	13.6066	112	0.121487	12.1487		0.0529594	6.34133	112	0.056619	5.6619
0.351369	39.6877	113	0.351219	35.1219		0.188101	23.0302	113	0.203807	20.3807		0.158095	19.0882	113	0.168922	16.8922		0.105086	10.5353	113	0.0932328	9.32328		0.133026	13.7396	113	0.121589	12.1589		0.0590509	6.40038	113	0.0566405	5.66405
0.354603	40.0423	114	0.351248	35.1248		0.193523	23.2238	114	0.203717	20.3717		0.168197	19.2564	114	0.168915	16.8915		0.102288	10.6376	114	0.0933122	9.33122		0.127585	13.8672	114	0.121642	12.1642		0.0570264	6.45741	114	0.0566439	5.66439
0.353876	40.3962	115	0.351271	35.1271		0.182749	23.4065	115	0.203535	20.3535		0.160529	19.4169	115	0.168842	16.8842		0.0975672	10.7352	115	0.0933492	9.33492		0.117018	13.9842	115	0.121602	12.1602		0.0518235	6.50923	115	0.056602	5.6602
0.356018	40.7522	116	0.351312	35.1312		0.209361	23.6159	116	0.203585	20.3585		0.178699	19.5956	116	0.168927	16.8927		0.0894192	10.8246	116	0.0933153	9.33153		0.125019	14.1092	116	0.121631	12.1631		0.0525707	6.5618	116	0.0565673	5.65673
0.355873	41.1081	117	0.351351	35.1351		0.215239	23.8311	117	0.203685	20.3685		0.158094	19.7537	117	0.168835	16.8835		0.0881737	10.9128	117	0.0932714	9.32714		0.114745	14.2239	117	0.121572	12.1572		0.062588	6.62439	117	0.0566187	5.66187
0.349552	41.4576	118	0.351336	35.1336		0.207736	24.0388	118	0.203719	20.3719		0.156674	19.9104	118	0.168732	16.8732		0.0784998	10.9913	118	0.0931462	9.31462		0.116006	14.34	118	0.121525	12.1525		0.059573	6.68396	118	0.0566437	5.66437
0.353691	41.8113	119	0.351356	35.1356		0.201106	24.2399	119	0.203697	20.3697		0.169943	20.0803	119	0.168742	16.8742		0.0875441	11.0788	119	0.0930991	9.30991		0.125456	14.4654	119	0.121558	12.1558		0.0508143	6.73478	119	0.0565948	5.65948
0.348004	42.1593	120	0.351328	35.1328		0.213104	24.453	120	0.203775	20.3775		0.175508	20.2558	120	0.168798	16.8798		0.0949489	11.1737	120	0.0931145	9.31145		0.121714	14.5871	120	0.121559	12.1559		0.0614022	6.79618	120	0.0566348	5.66348
0.346105	42.5054	121	0.351285	35.1285		0.213278	24.6663	121	0.203854	20.3854		0.163599	20.4194	121	0.168755	16.8755		0.0917964	11.2655	121	0.0931037	9.31037		0.118858	14.706	121	0.121537	12.1537		0.0555784	6.85176	121	0.0566261	5.66261
0.354206	42.8596	122	0.351308	35.1308		0.215001	24.8813	122	0.203945	20.3945		0.16016	20.5796	122	0.168685	16.8685		0.0984111	11.364	122	0.0931472	9.31472		0.123551	14.8295	122	0.121554	12.1554		0.0567053	6.90846	122	0.0566267	5.66267
0.351435	43.2111	123	0.351309	35.1309		0.212629	25.094	123	0.204016	20.4016		0.164297	20.7439	123	0.168649	16.8649		0.0936915	11.4576	123	0.0931516	9.31516		0.127184	14.9567	123	0.121599	12.1599		0.0612384	6.9697	123	0.0566642	5.66642
0.351207	43.5623	124	0.351309	35.1309		0.229602	25.3236	124	0.204222	20.4222		0.160966	20.9048	124	0.168587	16.8587		0.104456	11.5621	124	0.0932427	9.32427		0.123082	15.0798	124	0.121611	12.1611		0.0555729	7.02527	124	0.0566554	5.66554
0.35603	43.9183	125	0.351346	35.1346		0.189213	25.5128	125	0.204102	20.4102		0.168724	21.0736	125	0.168588	16.8588		0.0787978	11.6409	125	0.0931272	9.31272		0.122302	15.2021	125	0.121617	12.1617		0.0484128	7.07369	125	0.0565895	5.65895
0.352682	44.271	126	0.351357	35.1357		0.216661	25.7294	126	0.204202	20.4202		0.17897	21.2525	126	0.168671	16.8671		0.0919097	11.7328	126	0.0931175	9.31175		0.123083	15.3252	126	0.121628	12.1628		0.0495281	7.12321	126	0.0565334	5.65334
0.352771	44.6238	127	0.351368	35.1368		0.19071	25.9201	127	0.204096	20.4096		0.171796	21.4243	127	0.168695	16.8695		0.0964208	11.8292	127	0.0931435	9.31435		0.12132	15.4465	127	0.121626	12.1626		0.0590872	7.1823	127	0.0565536	5.65536
0.355516	44.9793	128	0.351401	35.1401		0.184301	26.1044	128	0.203941	20.3941		0.158158	21.5825	128	0.168613	16.8613		0.0820169	11.9112	128	0.0930566	9.30566		0.110776	15.5573	128	0.121541	12.1541		0.056402	7.2387	128	0.0565524	5.65524
0.354903	45.3342	129	0.351428	35.1428		0.211067	26.3155	129	0.203996	20.3996		0.165639	21.7481	129	0.16859	16.859		0.0971904	12.0084	129	0.0930886	9.30886		0.126424	15.6837	129	0.121579	12.1579		0.0652983	7.304	129	0.0566202	5.66202
0.352306	45.6865	130	0.351434	35.1434		0.202445	26.518	130	0.203984	20.3984		0.156944	21.9051	130	0.1685	16.85		0.0771793	12.0856	130	0.0929663	9.29663		0.133219	15.8169	130	0.121669	12.1669		0.049903	7.35391	130	0.0565685	5.65685
0.347835	46.0343	131	0.351407	35.1407		0.202916	26.7209	131	0.203976	20.3976		0.168495	22.0736	131	0.1685	16.85		0.0959168	12.1815	131	0.0929888	9.29888		0.117456	15.9344	131	0.121636	12.1636		0.0550955	7.409	131	0.0565573	5.65573
0.348483	46.3828	132	0.351385	35.1385		0.214064	26.9349	132	0.204053	20.4053		0.166696	22.2402	132	0.168487	16.8487		0.105454	12.287	132	0.0930832	9.30832		0.132607	16.067	132	0.12172	12.172		0.058253	7.46725	132	0.0565701	5.65701
0.355823	46.7386	133	0.351418	35.1418		0.220008	27.1549	133	0.204172	20.4172		0.181328	22.4216	133	0.168583	16.8583		0.093198	12.3802	133	0.0930841	9.30841		0.117258	16.1842	133	0.121686	12.1686		0.0502137	7.51747	133	0.0565223	5.65223
0.346084	47.0847	134	0.351378	35.1378		0.196963	27.3519	134	0.204119	20.4119		0.176519	22.5981	134	0.168643	16.8643		0.0910265	12.4712	134	0.0930687	9.30687		0.130526	16.3148	134	0.121752	12.1752		0.0648882	7.58236	134	0.0565847	5.65847
0.35132	47.436	135	0.351378	35.1378		0.214068	27.566	135	0.204192	20.4192		0.168091	22.7662	135	0.168638	16.8638		0.0806535	12.5519	135	0.0929768	9.29768		0.119917	16.4347	135	0.121738	12.1738		0.0598685	7.64222	135	0.0566091	5.66091
0.347665	47.7837	136	0.351351	35.1351		0.200581	27.7666	136	0.204166	20.4166		0.178662	22.9448	136	0.168712	16.8712		0.0763329	12.6282	136	0.0928544	9.28544		0.118903	16.5536	136	0.121718	12.1718		0.0649058	7.70713	136	0.0566701	5.66701
0.356869	48.1406	137	0.351391	35.1391		0.223938	27.9905	137	0.20431	20.431		0.159089	23.1039	137	0.168642	16.8642		0.10239	12.7306	137	0.092924	9.2924		0.114096	16.6677	137	0.121662	12.1662		0.0598181	7.76695	137	0.056693	5.6693
0.35385	48.4944	138	0.351409	35.1409		0.223443	28.2139	138	0.204449	20.4449		0.165617	23.2696	138	0.16862	16.862		0.1038	12.8344	138	0.0930028	9.30028		0.111834	16.7795	138	0.121591	12.1591		0.0484099	7.81536	138	0.056633	5.6633
0.35144	48.8459	139	0.351409	35.1409		0.191819	28.4058	139	0.204358	20.4358		0.179513	23.4491	139	0.168698	16.8698		0.0858226	12.9202	139	0.0929511	9.29511		0.116336	16.8959	139	0.121553	12.1553		0.0540045	7.86936	139	0.0566141	5.66141
0.351107	49.197	140	0.351407	35.1407		0.211404	28.6172	140	0.204408	20.4408		0.179258	23.6283	140	0.168774	16.8774		0.0794425	12.9997	140	0.0928547	9.28547		0.126585	17.0224	140	0.121589	12.1589		0.0502172	7.91958	140	0.0565684	5.65684
0.346436	49.5434	141	0.351372	35.1372		0.209692	28.8268	141	0.204446	20.4446		0.173985	23.8023	141	0.168811	16.8811		0.0887394	13.0884	141	0.0928255	9.28255		0.127979	17.1504	141	0.121634	12.1634		0.0597979	7.97938	141	0.0565913	5.65913
0.353501	49.8969	142	0.351387	35.1387		0.207415	29.0343	142	0.204467	20.4467		0.171522	23.9738	142	0.16883	16.883		0.104973	13.1934	142	0.092911	9.2911		0.125791	17.2762	142	0.121663	12.1663		0.0492702	8.02865	142	0.0565398	5.65398
0.34624	50.2431	143	0.351351	35.1351		0.225475	29.2597	143	0.204614	20.4614		0.164409	24.1382	143	0.168799	16.8799		0.105434	13.2988	143	0.0929986	9.29986		0.108988	17.3852	143	0.121575	12.1575		0.0606222	8.08927	143	0.0565683	5.65683
0.34657	50.5897	144	0.351317	35.1317		0.192276	29.452	144	0.204528	20.4528		0.179737	24.318	144	0.168875	16.8875		0.0991189	13.3979	144	0.0930411	9.30411		0.129461	17.5147	144	0.12163	12.163		0.0569839	8.14625	144	0.0565712	5.65712
0.351681	50.9414	145	0.35132	35.132		0.1952	29.6472	145	0.204464	20.4464		0.158759	24.4767	145	0.168805	16.8805		0.109668	13.5076	145	0.0931558	9.31558		0.131405	17.6461	145	0.121697	12.1697		0.0538022	8.20006	145	0.0565521	5.65521
0.346857	51.2882	146	0.351289	35.1289		0.184291	29.8315	146	0.204325	20.4325		0.174424	24.6512	146	0.168844	16.8844		0.109059	13.6166	146	0.0932647	9.32647		0.127686	17.7738	146	0.121738	12.1738		0.0577039	8.25776	146	0.05656	5.656
0.355047	51.6433	147	0.351315	35.1315		0.229308	30.0608	147	0.204495	20.4495		0.172249	24.8234	147	0.168867	16.8867		0.0793528	13.696	147	0.0931701	9.31701		0.109795	17.8835	147	0.121657	12.1657		0.0612337	8.31899	147	0.0565918	5.65918
0.35504	51.9983	148	0.35134	35.134		0.213165	30.274	148	0.204554	20.4554		0.177077	25.0005	148	0.168922	16.8922		0.0985125	13.7945	148	0.0932062	9.32062		0.118037	18.0016	148	0.121632	12.1632		0.0632065	8.3822	148	0.0566365	5.66365
0.35396	52.3523	149	0.351358	35.1358		0.204054	30.478	149	0.204551	20.4551		0.165831	25.1663	149	0.168901	16.8901		0.0925211	13.887	149	0.0932016	9.32016		0.12605	18.1276	149	0.121662	12.1662		0.0539921	8.43619	149	0.0566187	5.66187
0.34746	52.6997	150	0.351332	35.1332		0.212823	30.6909	150	0.204606	20.4606		0.174922	25.3412	150	0.168942	16.8942		0.0777009	13.9647	150	0.0930982	9.30982		0.126668	18.2543	150	0.121695	12.1695		0.0539087	8.4901	150	0.0566007	5.66007
0.353247	53.053	151	0.351344	35.1344		0.207633	30.8985	151	0.204626	20.4626		0.17713	25.5184	151	0.168996	16.8996		0.107437	14.0722	151	0.0931932	9.31932		0.114256	18.3686	151	0.121646	12.1646		0.0545321	8.54463	151	0.056587	5.6587
0.351646	53.4046	152	0.351346	35.1346		0.213261	31.1117	152	0.204683	20.4683		0.163871	25.6822	152	0.168962	16.8962		0.0931087	14.1653	152	0.0931926	9.31926		0.115356	18.4839	152	0.121605	12.1605		0.0604799	8.60511	152	0.0566126	5.66126
0.356804	53.7614	153	0.351382	35.1382		0.207588	31.3193	153	0.204702	20.4702		0.169813	25.8521	153	0.168968	16.8968		0.102913	14.2682	153	0.0932562	9.32562		0.125281	18.6092	153	0.121629	12.1629		0.064085	8.6692	153	0.0566614	5.66614
0.353126	54.1146	154	0.351393	35.1393		0.217306	31.5366	154	0.204783	20.4783		0.180852	26.0329	154	0.169045	16.9045		0.0774806	14.3457	154	0.0931537	9.31537		0.120477	18.7297	154	0.121621	12.1621		0.0622471	8.73144	154	0.0566977	5.66977
0.354844	54.4694	155	0.351416	35.1416		0.206414	31.7431	155	0.204794	20.4794		0.169737	26.2026	155	0.169049	16.9049		0.0847101	14.4304	155	0.0930992	9.30992		0.124069	18.8537	155	0.121637	12.1637		0.0643583	8.7958	155	0.0567471	5.67471
0.35091	54.8203	156	0.351412	35.1412		0.232264	31.9753	156	0.20497	20.497		0.164077	26.3667	156	0.169017	16.9017		0.098612	14.529	156	0.0931346	9.31346		0.114555	18.9683	156	0.121592	12.1592		0.0642731	8.86008	156	0.0567954	5.67954
0.350667	55.171	157	0.351408	35.1408		0.189747	32.1651	157	0.204873	20.4873		0.171551	26.5383	157	0.169034	16.9034		0.0801006	14.6091	157	0.0930516	9.30516		0.113098	19.0814	157	0.121538	12.1538		0.0513449	8.91142	157	0.0567606	5.67606
0.355128	55.5261	158	0.351431	35.1431		0.183555	32.3486	158	0.204738	20.4738		0.164858	26.7031	158	0.169007	16.9007		0.098164	14.7073	158	0.0930839	9.30839		0.129128	19.2105	158	0.121586	12.1586		0.0638842	8.97531	158	0.0568057	5.68057
0.346706	55.8728	159	0.351401	35.1401		0.183769	32.5324	159	0.204606	20.4606		0.175095	26.8782	159	0.169045	16.9045		0.0890918	14.7964	159	0.0930588	9.30588		0.127587	19.3381	159	0.121623	12.1623		0.0659086	9.04121	159	0.056863	5.6863
0.347271	56.2201	160	0.351376	35.1376		0.181239	32.7136	160	0.20446	20.446		0.166235	27.0445	160	0.169028	16.9028		0.102713	14.8991	160	0.0931192	9.31192		0.131704	19.4698	160	0.121686	12.1686		0.0624031	9.10362	160	0.0568976	5.68976
0.347727	56.5678	161	0.351353	35.1353		0.199946	32.9136	161	0.204432	20.4432		0.168264	27.2127	161	0.169023	16.9023		0.098678	14.9977	161	0.0931537	9.31537		0.111397	19.5812	161	0.121622	12.1622		0.0643431	9.16796	161	0.0569439	5.69439
0.350197	56.918	162	0.351346	35.1346		0.202348	33.1159	162	0.204419	20.4419		0.173498	27.3862	162	0.169051	16.9051		0.0889683	15.0867	162	0.0931278	9.31278		0.113223	19.6944	162	0.121571	12.1571		0.0493943	9.21735	162	0.0568973	5.68973
0.355197	57.2732	163	0.351369	35.1369		0.197819	33.3137	163	0.204379	20.4379		0.180686	27.5669	163	0.169122	16.9122		0.0860538	15.1728	163	0.0930844	9.30844		0.111181	19.8056	163	0.121507	12.1507		0.0601187	9.27747	163	0.056917	5.6917
0.354879	57.6281	164	0.351391	35.1391		0.219636	33.5334	164	0.204472	20.4472		0.164008	27.7309	164	0.169091	16.9091		0.0874891	15.2603	164	0.0930503	9.30503		0.120778	19.9264	164	0.121502	12.1502		0.0541456	9.33162	164	0.0569001	5.69001
0.346445	57.9745	165	0.351361	35.1361		0.212196	33.7456	165	0.204519	20.4519		0.177197	27.9081	165	0.16914	16.914		0.108194	15.3684	165	0.0931421	9.31421		0.113494	20.0399	165	0.121454	12.1454		0.0599994	9.39162	165	0.0569189	5.69189
0.350291	58.3248	166	0.351354	35.1354		0.220101	33.9657	166	0.204613	20.4613		0.174644	28.0828	166	0.169173	16.9173		0.0916433	15.4601	166	0.0931331	9.31331		0.130756	20.1706	166	0.12151	12.151		0.0644308	9.45605	166	0.0569642	5.69642
0.35174	58.6766	167	0.351357	35.1357		0.228926	34.1946	167	0.204758	20.4758		0.180206	28.263	167	0.169239	16.9239		0.0911507	15.5512	167	0.0931212	9.31212		0.111181	20.2818	167	0.121448	12.1448		0.0550626	9.51111	167	0.0569528	5.69528
0.35049	59.0271	168	0.351352	35.1352		0.231114	34.4257	168	0.204915	20.4915		0.156358	28.4193	168	0.169163	16.9163		0.0915689	15.6428	168	0.093112	9.3112		0.109832	20.3917	168	0.121379	12.1379		0.0623389	9.57345	168	0.0569848	5.69848
0.353216	59.3803	169	0.351363	35.1363		0.188285	34.614	169	0.204817	20.4817		0.16476	28.5841	169	0.169137	16.9137		0.109137	15.7519	169	0.0932068	9.32068		0.122437	20.5141	169	0.121385	12.1385		0.0512578	9.62471	169	0.0569509	5.69509
0.352888	59.7332	170	0.351372	35.1372		0.185369	34.7994	170	0.204702	20.4702		0.172668	28.7567	170	0.169157	16.9157		0.0831598	15.8351	170	0.0931477	9.31477		0.127724	20.6418	170	0.121422	12.1422		0.0577667	9.68247	170	0.0569557	5.69557
0.349073	60.0822	171	0.351358	35.1358		0.215947	35.0153	171	0.204768	20.4768		0.162811	28.9196	171	0.16912	16.912		0.106888	15.942	171	0.093228	9.3228		0.11641	20.7582	171	0.121393	12.1393		0.0597608	9.74224	171	0.0569721	5.69721
0.350659	60.4329	172	0.351354	35.1354		0.182898	35.1982	172	0.204641	20.4641		0.16149	29.081	172	0.169076	16.9076		0.0760322	16.018	172	0.0931281	9.31281		0.113144	20.8714	172	0.121345	12.1345		0.0613611	9.8036	172	0.0569977	5.69977
0.345935	60.7788	173	0.351323	35.1323		0.206574	35.4048	173	0.204652	20.4652		0.173921	29.255	173	0.169104	16.9104		0.0875472	16.1056	173	0.0930958	9.30958		0.117074	20.9884	173	0.12132	12.132		0.0538179	9.85741	173	0.0569793	5.69793
0.35693	61.1358	174	0.351355	35.1355		0.206845	35.6116	174	0.204665	20.4665		0.171683	29.4267	174	0.169119	16.9119		0.102724	16.2083	174	0.0931511	9.31511		0.113909	21.1024	174	0.121278	12.1278		0.0530274	9.91044	174	0.0569566	5.69566
0.347657	61.4834	175	0.351334	35.1334		0.224992	35.8366	175	0.204781	20.4781		0.170805	29.5975	175	0.169128	16.9128		0.0875844	16.2959	175	0.0931193	9.31193		0.121279	21.2236	175	0.121278	12.1278		0.0651018	9.97554	175	0.0570031	5.70031
0.346965	61.8304	176	0.351309	35.1309		0.204349	36.041	176	0.204778	20.4778		0.17261	29.7701	176	0.169148	16.9148		0.0974578	16.3933	176	0.093144	9.3144		0.131013	21.3546	176	0.121333	12.1333		0.0595308	10.0351	176	0.0570175	5.70175
0.349987	62.1804	177	0.351302	35.1302		0.199335	36.2403	177	0.204748	20.4748		0.156762	29.9268	177	0.169078	16.9078		0.0915272	16.4849	177	0.0931348	9.31348		0.124197	21.4788	177	0.121349	12.1349		0.0498712	10.0849	177	0.0569771	5.69771
0.348008	62.5284	178	0.351283	35.1283		0.214585	36.4549	178	0.204803	20.4803		0.164551	30.0914	178	0.169053	16.9053		0.0756848	16.5606	178	0.0930368	9.30368		0.111241	21.5901	178	0.121293	12.1293		0.0597652	10.1447	178	0.0569928	5.69928
0.351318	62.8797	179	0.351283	35.1283		0.218415	36.6733	179	0.204879	20.4879		0.167203	30.2586	179	0.169042	16.9042		0.0967522	16.6573	179	0.0930576	9.30576		0.118349	21.7084	179	0.121276	12.1276		0.051701	10.1964	179	0.0569632	5.69632
0.349613	63.2293	180	0.351274	35.1274		0.20628	36.8796	180	0.204887	20.4887		0.161762	30.4203	180	0.169002	16.9002		0.0968412	16.7541	180	0.0930786	9.30786		0.110088	21.8185	180	0.121214	12.1214		0.0625282	10.2589	180	0.0569941	5.69941
0.356562	63.5859	181	0.351303	35.1303		0.196826	37.0764	181	0.204842	20.4842		0.174023	30.5944	181	0.16903	16.903		0.0985529	16.8527	181	0.0931088	9.31088		0.121061	21.9396	181	0.121213	12.1213		0.0641485	10.3231	181	0.0570336	5.70336
0.356207	63.9421	182	0.35133	35.133		0.18598	37.2624	182	0.204738	20.4738		0.177672	30.772	182	0.169077	16.9077		0.0875814	16.9403	182	0.0930785	9.30785		0.119353	22.0589	182	0.121203	12.1203		0.0543211	10.3774	182	0.0570187	5.70187
0.346357	64.2884	183	0.351303	35.1303		0.209903	37.4723	183	0.204767	20.4767		0.162812	30.9349	183	0.169043	16.9043		0.0929681	17.0332	183	0.0930779	9.30779		0.133253	22.1922	183	0.121269	12.1269		0.050653	10.4281	183	0.056984	5.6984
0.354135	64.6426	184	0.351318	35.1318		0.192132	37.6644	184	0.204698	20.4698		0.174436	31.1093	184	0.169072	16.9072		0.100426	17.1337	184	0.0931178	9.31178		0.128685	22.3209	184	0.121309	12.1309		0.0623154	10.4904	184	0.0570129	5.70129
0.348814	64.9914	185	0.351305	35.1305		0.18019	37.8446	185	0.204566	20.4566		0.159094	31.2684	185	0.169018	16.9018		0.107081	17.2408	185	0.0931933	9.31933		0.120677	22.4416	185	0.121306	12.1306		0.0540441	10.5444	185	0.0569969	5.69969
0.350559	65.3419	186	0.351301	35.1301		0.219165	38.0638	186	0.204644	20.4644		0.177169	31.4456	186	0.169062	16.9062		0.0772908	17.318	186	0.0931078	9.31078		0.13072	22.5723	186	0.121356	12.1356		0.0528181	10.5972	186	0.0569744	5.69744
0.351978	65.6939	187	0.351304	35.1304		0.19107	38.2549	187	0.204571	20.4571		0.159116	31.6047	187	0.169009	16.9009		0.0788399	17.3969	187	0.0930315	9.30315		0.112126	22.6844	187	0.121307	12.1307		0.0518499	10.6491	187	0.056947	5.6947
0.356461	66.0504	188	0.351332	35.1332		0.20202	38.4569	188	0.204558	20.4558		0.170743	31.7754	188	0.169018	16.9018		0.098566	17.4955	188	0.0930609	9.30609		0.118328	22.8027	188	0.121291	12.1291		0.0494239	10.6985	188	0.056907	5.6907
0.350501	66.4009	189	0.351327	35.1327		0.215482	38.6724	189	0.204616	20.4616		0.165001	31.9404	189	0.168997	16.8997		0.102654	17.5981	189	0.0931117	9.31117		0.131529	22.9343	189	0.121345	12.1345		0.0583624	10.7569	189	0.0569147	5.69147
0.356919	66.7578	190	0.351357	35.1357		0.197458	38.8698	190	0.204578	20.4578		0.176394	32.1168	190	0.169036	16.9036		0.110664	17.7088	190	0.093204	9.3204		0.131286	23.0655	190	0.121398	12.1398		0.0556211	10.8125	190	0.0569079	5.69079
0.349181	67.107	191	0.351345	35.1345		0.218145	39.088	191	0.204649	20.4649		0.168559	32.2854	191	0.169033	16.9033		0.0798045	17.7886	191	0.0931339	9.31339		0.126277	23.1918	191	0.121423	12.1423		0.0620312	10.8745	191	0.0569347	5.69347
0.353718	67.4607	192	0.351358	35.1358		0.199404	39.2874	192	0.204622	20.4622		0.168193	32.4536	192	0.169029	16.9029		0.0883597	17.8769	192	0.093109	9.3109		0.123937	23.3158	192	0.121436	12.1436		0.0571643	10.9317	192	0.0569359	5.69359
0.353323	67.814	193	0.351368	35.1368		0.215242	39.5026	193	0.204677	20.4677		0.178212	32.6318	193	0.169077	16.9077		0.0995121	17.9764	193	0.0931422	9.31422		0.11718	23.4329	193	0.121414	12.1414		0.0552689	10.987	193	0.0569273	5.69273
0.351879	68.1659	194	0.351371	35.1371		0.216374	39.719	194	0.204737	20.4737		0.164664	32.7964	194	0.169054	16.9054		0.0887633	18.0652	194	0.0931196	9.31196		0.131742	23.5647	194	0.121467	12.1467		0.0492832	11.0362	194	0.0568879	5.68879
0.353684	68.5196	195	0.351383	35.1383		0.202015	39.921	195	0.204723	20.4723		0.167154	32.9636	195	0.169044	16.9044		0.10621	18.1714	195	0.0931868	9.31868		0.111812	23.6765	195	0.121418	12.1418		0.052102	11.0883	195	0.0568633	5.68633
0.353325	68.8729	196	0.351392	35.1392		0.178825	40.0998	196	0.204591	20.4591		0.180448	33.144	196	0.169102	16.9102		0.0857661	18.2572	196	0.0931489	9.31489		0.126695	23.8032	196	0.121445	12.1445		0.0582136	11.1466	196	0.0568702	5.68702
0.347781	69.2207	197	0.351374	35.1374		0.195901	40.2957	197	0.204547	20.4547		0.156626	33.3007	197	0.169039	16.9039		0.080096	18.3373	197	0.0930826	9.30826		0.124628	23.9278	197	0.121461	12.1461		0.0557476	11.2023	197	0.0568645	5.68645
0.347212	69.5679	198	0.351353	35.1353		0.201028	40.4967	198	0.204529	20.4529		0.180692	33.4814	198	0.169098	16.9098		0.099384	18.4367	198	0.0931145	9.31145		0.129214	24.057	198	0.1215	12.15		0.0648234	11.2671	198	0.0569047	5.69047
0.357101	69.925	199	0.351382	35.1382		0.192578	40.6893	199	0.204469	20.4469		0.160425	33.6418	199	0.169054	16.9054		0.0825683	18.5192	199	0.0930615	9.30615		0.118531	24.1756	199	0.121485	12.1485		0.0491884	11.3163	199	0.0568659	5.68659
0.347701	70.2727	200	0.351364	35.1364		0.188561	40.8779	200	0.204389	20.4389		0.172783	33.8146	200	0.169073	16.9073		0.106391	18.6256	200	0.0931281	9.31281		0.127167	24.3027	200	0.121514	12.1514		0.0563559	11.3727	200	0.0568634	5.68634
			0.351369						0.204593						0.16906						0.0931227						0.121456						0.0568918
0.351369	0.204593	0.16906	0.0931227	0.121456	0.0568918	0.996493
0.352605	0.205313	0.169655	0.0934504	0.121884	0.057092	1
