# Supplementary material for: Risk assessment of debris flow disaster based on the cloud model—Probability fusion method
Source: PLoS One. 2023 Feb 2;18(2):e0281039. doi: 10.1371/journal.pone.0281039 (PMC9894451; doi:10.1371/journal.pone.0281039)
Supplement: S1 Code — (TXT) [file pone.0281039.s002.txt]

>> %Expectation
Ex = 0.065466667;
%Entropy
En = 0.01985235;
%Hyper entropy
He = 0.001;

for i = 1:1000
    Enn = randn(1)*He + En;
    x(i) = randn(1)*Enn + Ex;
    y(i) = exp(-(x(i)-Ex)^2/(2*Enn^2));
    plot(x(i),y(i),'*');
    hold on
end
>> %Expectation
Ex1 = 0.1610139;
%Entropy
En1 = 0.048152678;
%Hyper entropy
He1 = 0.003393238;

for i1 = 1:3000
    Enn1 = randn(1)*He1 + En1;
    x1(i1) = randn(1)*Enn1 + Ex1;
    y1(i1) = exp(-(x1(i1)-Ex1)^2/(2*Enn1^2));
    plot(x1(i1),y1(i1),'p');
    hold on
end
>> %Expectation
Ex2 = 0.420097224;
%Entropy
En2 = 0.090758604;
%Hyper entropy
He2 = 0.004373906;

for i2 = 1:3000
    Enn2 = randn(1)*He2 + En2;
    x2(i2) = randn(1)*Enn2 + Ex2;
    y2(i2) = exp(-(x2(i2)-Ex2)^2/(2*Enn2^2));
    plot(x2(i2),y2(i2),'p');
    hold on
end
>> %Expectation
Ex3 = 0.824951397;
%Entropy
En3 = 0.136825758;
%Hyper entropy
He3 = 0.004336927;

for i3 = 1:3000
    Enn3 = randn(1)*He3 + En3;
    x3(i3) = randn(1)*Enn3 + Ex3;
    y3(i3) = exp(-(x3(i3)-Ex3)^2/(2*Enn3^2));
    plot(x3(i3),y3(i3),'p');
    hold on
end

plot(x,y,'*',x1,y1,'d',x2,y2,'s',x3,y3,'^');
r = 2.5 + (7-2.5)*rand(10,1);%Random function
u(i) = exp(-(0.06-Ex)^2/(2*Enn^2));%Final membership
